# Supplementary material for: Exploring the Effects of Metabolism-Disrupting Chemicals on Pancreatic α-Cell Viability, Gene Expression and Function: A Screening Testing Approach
Source: Int J Mol Sci. 2023 Jan 5;24(2):1044. doi: 10.3390/ijms24021044 (PMC9862653; doi:10.3390/ijms24021044)
Supplement: Supplementary file 1 [file ijms-24-01044-s001.zip]

Archive with 1 entries (1 files):
- ijms-2067192-supplementary.pdf
